# Supplementary material for: COVID-19 and Pulmonary Embolism Outcomes among Hospitalized Patients in the United States: A Propensity-Matched Analysis of National Inpatient Sample
Source: Vaccines (Basel). 2022 Dec 8;10(12):2104. doi: 10.3390/vaccines10122104 (PMC9784895; doi:10.3390/vaccines10122104)
Supplement: Supplementary file 1 [file vaccines-10-02104-s001.zip]

Archive with 1 entries (1 files):
- vaccines-2036763-supplementary.pdf
